# Supplementary material for: Genetic Diversity in Casein Gene Cluster in a Dromedary Camel (C. dromedarius) Population from the United Arab Emirates
Source: Genes (Basel). 2021 Sep 15;12(9):1417. doi: 10.3390/genes12091417 (PMC8465939; doi:10.3390/genes12091417)
Supplement: Supplementary file 1 [file genes-12-01417-s001.zip]

Archive with 1 entries (1 files):
- genes-1322879-supplementary.pdf
